# Supplementary material for: Infant sleep EEG features at 4 months as biomarkers of neurodevelopment at 18 months
Source: Pediatr Res. 2025 Feb 20;98(4):1474–85. doi: 10.1038/s41390-025-03893-6 (PMC12549339; doi:10.1038/s41390-025-03893-6)
Supplement: Supplementary file 2 — Supplementary table 1 - Association between qEEG parameters and Griffiths quotients at 18 months, n=69. [file 41390_2025_3893_MOESM2_ESM.xlsx]

## Sheet: Supplementary table 1
Supplementary table 1 - Association between qEEG parameters and Griffiths quotients at 18 months, n=69.
Sleep stage	qEEG feature	Frequency band	Unadjusted analysis (n=69)		Adjusted analysis (n=69)
			Spearman’s Rank Correlation		Partial Spearman’s Rank Correlation1
			r	p-value	r	p-value
Foundations of Learning
N1	Coherence	Delta 1	0.091	0.457	0.087	0.492
N1	Coherence	Delta 2	-0.065	0.596	-0.04	0.751
N1	Coherence	Theta	-0.025	0.838	-0.011	0.932
N1	Coherence	Alpha	0.1	0.416	0.102	0.42
N1	Coherence	Sigma	0.068	0.579	0.061	0.627
N1	Coherence	Beta	0.038	0.755	0.016	0.901
N1	Coherence	Gamma	0.02	0.869	-0.006	0.963
N1	Spectral Power	Delta 1	0.043	0.724	0.008	0.95
N1	Spectral Power	Delta 2	-0.076	0.536	-0.114	0.367
N1	Spectral Power	Theta	-0.1	0.413	-0.132	0.295
N1	Spectral Power	Alpha	-0.128	0.295	-0.153	0.223
N1	Spectral Power	Sigma	-0.076	0.533	-0.091	0.469
N1	Spectral Power	Beta	-0.003	0.978	0.008	0.949
N1	Spectral Power	Gamma	0.07	0.568	0.087	0.489
N2	Coherence	Delta 1	0.067	0.585	0.05	0.69
N2	Coherence	Delta 2	-0.086	0.484	-0.056	0.655
N2	Coherence	Theta	-0.034	0.781	-0.043	0.732
N2	Coherence	Alpha	0.096	0.434	0.081	0.523
N2	Coherence	Sigma	0.071	0.561	0.056	0.659
N2	Coherence	Beta	0.286*	0.017	0.277*	0.026
N2	Coherence	Gamma	0.298*	0.013	0.296*	0.017
N2	Spectral Power	Delta 1	0.109	0.373	0.1	0.43
N2	Spectral Power	Delta 2	0.017	0.89	0.011	0.931
N2	Spectral Power	Theta	-0.044	0.719	-0.048	0.704
N2	Spectral Power	Alpha	0.088	0.47	0.097	0.441
N2	Spectral Power	Sigma	0.098	0.424	0.088	0.484
N2	Spectral Power	Beta	0.089	0.467	0.075	0.55
N2	Spectral Power	Gamma	0.039	0.75	0.021	0.867
N3	Coherence	Delta 1	-0.078	0.525	-0.078	0.535
N3	Coherence	Delta 2	-0.026	0.832	0.007	0.956
N3	Coherence	Theta	-0.059	0.631	-0.045	0.724
N3	Coherence	Alpha	0.019	0.874	0.021	0.868
N3	Coherence	Sigma	0.009	0.939	0.033	0.795
N3	Coherence	Beta	0.151	0.215	0.161	0.199
N3	Coherence	Gamma	0.18	0.138	0.186	0.138
N3	Spectral Power	Delta 1	0.051	0.678	0.032	0.799
N3	Spectral Power	Delta 2	0.036	0.77	0.013	0.919
N3	Spectral Power	Theta	0.007	0.956	-0.005	0.97
N3	Spectral Power	Alpha	-0.008	0.947	0.001	0.995
N3	Spectral Power	Sigma	-0.127	0.299	-0.123	0.329
N3	Spectral Power	Beta	-0.043	0.726	-0.057	0.654
N3	Spectral Power	Gamma	-0.024	0.846	-0.047	0.711
REM	Coherence	Delta 1	-0.028	0.818	-0.052	0.681
REM	Coherence	Delta 2	-0.132	0.279	-0.145	0.248
REM	Coherence	Theta	0.006	0.962	0.001	0.991
REM	Coherence	Alpha	-0.076	0.534	-0.085	0.501
REM	Coherence	Sigma	0.068	0.577	0.039	0.756
REM	Coherence	Beta	0.062	0.61	0.049	0.701
REM	Coherence	Gamma	0.007	0.952	-0.023	0.858
REM	Spectral Power	Delta 1	-0.018	0.883	-0.019	0.881
REM	Spectral Power	Delta 2	-0.039	0.748	-0.045	0.722
REM	Spectral Power	Theta	-0.113	0.357	-0.109	0.388
REM	Spectral Power	Alpha	-0.045	0.714	-0.05	0.693
REM	Spectral Power	Sigma	-0.018	0.884	-0.023	0.856
REM	Spectral Power	Beta	-0.012	0.92	-0.03	0.813
REM	Spectral Power	Gamma	0.08	0.512	0.074	0.559
Language and Communication
N1	Coherence	Delta 1	-0.102	0.406	-0.076	0.55
N1	Coherence	Delta 2	-0.126	0.3	-0.086	0.497
N1	Coherence	Theta	-0.082	0.502	-0.079	0.533
N1	Coherence	Alpha	-0.043	0.724	-0.037	0.772
N1	Coherence	Sigma	-0.069	0.575	-0.065	0.605
N1	Coherence	Beta	-0.03	0.804	-0.027	0.828
N1	Coherence	Gamma	-0.007	0.954	-0.01	0.935
N1	Spectral Power	Delta 1	0.318*	0.008	0.279*	0.024
N1	Spectral Power	Delta 2	0.265*	0.028	0.216	0.085
N1	Spectral Power	Theta	0.253*	0.036	0.238	0.057
N1	Spectral Power	Alpha	0.236	0.05	0.22	0.079
N1	Spectral Power	Sigma	0.171	0.16	0.151	0.229
N1	Spectral Power	Beta	0.082	0.502	0.073	0.556
N1	Spectral Power	Gamma	0.114	0.353	0.104	0.411
N2	Coherence	Delta 1	-0.089	0.466	-0.101	0.424
N2	Coherence	Delta 2	-0.143	0.242	-0.126	0.319
N2	Coherence	Theta	-0.106	0.388	-0.121	0.338
N2	Coherence	Alpha	-0.041	0.74	-0.04	0.754
N2	Coherence	Sigma	-0.023	0.849	-0.047	0.707
N2	Coherence	Beta	0.12	0.326	0.121	0.337
N2	Coherence	Gamma	0.074	0.548	0.078	0.535
N2	Spectral Power	Delta 1	0.092	0.454	0.071	0.574
N2	Spectral Power	Delta 2	0.238*	0.049	0.207	0.083
N2	Spectral Power	Theta	0.216	0.074	0.2	0.11
N2	Spectral Power	Alpha	0.163	0.18	0.174	0.165
N2	Spectral Power	Sigma	0.095	0.436	0.093	0.463
N2	Spectral Power	Beta	0.074	0.545	0.022	0.864
N2	Spectral Power	Gamma	0.127	0.298	0.079	0.534
N3	Coherence	Delta 1	-0.17	0.161	-0.127	0.314
N3	Coherence	Delta 2	-0.168	0.168	-0.1	0.428
N3	Coherence	Theta	-0.204	0.093	-0.173	0.168
N3	Coherence	Alpha	-0.01	0.932	0.04	0.754
N3	Coherence	Sigma	-0.147	0.228	-0.074	0.557
N3	Coherence	Beta	0.016	0.897	0.062	0.626
N3	Coherence	Gamma	0.028	0.821	0.054	0.667
N3	Spectral Power	Delta 1	0.198	0.104	0.144	0.254
N3	Spectral Power	Delta 2	0.267*	0.027	0.22	0.078
N3	Spectral Power	Theta	0.227	0.061	0.198	0.113
N3	Spectral Power	Alpha	0.218	0.073	0.215	0.085
N3	Spectral Power	Sigma	0.111	0.363	0.139	0.27
N3	Spectral Power	Beta	0.202	0.095	0.176	0.162
N3	Spectral Power	Gamma	0.093	0.447	0.045	0.722
REM	Coherence	Delta 1	-0.071	0.561	-0.103	0.416
REM	Coherence	Delta 2	-0.115	0.346	-0.145	0.25
REM	Coherence	Theta	-0.093	0.447	-0.101	0.424
REM	Coherence	Alpha	-0.062	0.611	-0.079	0.53
REM	Coherence	Sigma	-0.034	0.781	-0.068	0.592
REM	Coherence	Beta	0.042	0.734	0.042	0.739
REM	Coherence	Gamma	0.048	0.698	0.015	0.907
REM	Spectral Power	Delta 1	0.238*	0.049	0.222	0.075
REM	Spectral Power	Delta 2	0.216	0.075	0.191	0.127
REM	Spectral Power	Theta	0.215	0.076	0.213	0.088
REM	Spectral Power	Alpha	0.176	0.149	0.167	0.184
REM	Spectral Power	Sigma	0.141	0.247	0.126	0.317
REM	Spectral Power	Beta	0.07	0.568	0.024	0.849
REM	Spectral Power	Gamma	0.105	0.389	0.062	0.623
Eye and Hand Coordination
N1	Coherence	Delta 1	0.078	0.526	0.099	0.435
N1	Coherence	Delta 2	-0.112	0.359	-0.077	0.543
N1	Coherence	Theta	-0.024	0.844	-0.001	0.995
N1	Coherence	Alpha	-0.015	0.902	-0.001	0.992
N1	Coherence	Sigma	0.012	0.924	0.02	0.872
N1	Coherence	Beta	0.052	0.669	0.054	0.667
N1	Coherence	Gamma	0.037	0.766	0.029	0.818
N1	Spectral Power	Delta 1	0.252*	0.037	0.202	0.106
N1	Spectral Power	Delta 2	0.109	0.374	0.036	0.777
N1	Spectral Power	Theta	0.091	0.455	0.04	0.752
N1	Spectral Power	Alpha	0.05	0.685	-0.001	0.993
N1	Spectral Power	Sigma	0.035	0.778	-0.012	0.926
N1	Spectral Power	Beta	-0.032	0.793	-0.063	0.616
N1	Spectral Power	Gamma	0.033	0.789	0.017	0.893
N2	Coherence	Delta 1	0.072	0.555	0.053	0.678
N2	Coherence	Delta 2	-0.137	0.262	-0.118	0.348
N2	Coherence	Theta	-0.021	0.866	-0.035	0.782
N2	Coherence	Alpha	0.093	0.448	0.094	0.455
N2	Coherence	Sigma	0.065	0.595	0.043	0.736
N2	Coherence	Beta	0.221	0.069	0.223	0.075
N2	Coherence	Gamma	0.234	0.053	0.242	0.052
N2	Spectral Power	Delta 1	0.11	0.369	0.09	0.476
N2	Spectral Power	Delta 2	0.046	0.706	0.012	0.925
N2	Spectral Power	Theta	0.072	0.556	0.041	0.744
N2	Spectral Power	Alpha	0.079	0.518	0.073	0.564
N2	Spectral Power	Sigma	-0.014	0.91	-0.026	0.834
N2	Spectral Power	Beta	0.013	0.919	-0.045	0.721
N2	Spectral Power	Gamma	0.078	0.524	0.019	0.882
N3	Coherence	Delta 1	-0.061	0.621	-0.029	0.819
N3	Coherence	Delta 2	-0.174	0.153	-0.122	0.332
N3	Coherence	Theta	-0.135	0.27	-0.103	0.412
N3	Coherence	Alpha	-0.042	0.73	-0.002	0.986
N3	Coherence	Sigma	-0.078	0.524	-0.008	0.946
N3	Coherence	Beta	0.069	0.573	0.111	0.379
N3	Coherence	Gamma	0.088	0.473	0.115	0.363
N3	Spectral Power	Delta 1	0.126	0.301	0.074	0.559
N3	Spectral Power	Delta 2	0.114	0.35	0.049	0.697
N3	Spectral Power	Theta	0.069	0.574	0.016	0.897
N3	Spectral Power	Alpha	0.013	0.916	-0.015	0.905
N3	Spectral Power	Sigma	-0.171	0.159	-0.17	0.176
N3	Spectral Power	Beta	0.03	0.807	-0.016	0.901
N3	Spectral Power	Gamma	0.064	0.603	0.005	0.968
REM	Coherence	Delta 1	-0.036	0.768	-0.075	0.554
REM	Coherence	Delta 2	-0.095	0.437	-0.131	0.3
REM	Coherence	Theta	-0.015	0.901	-0.025	0.841
REM	Coherence	Alpha	0.011	0.927	<0.001	1
REM	Coherence	Sigma	0.039	0.75	-0.001	0.993
REM	Coherence	Beta	0.105	0.39	0.105	0.405
REM	Coherence	Gamma	0.111	0.364	0.076	0.548
REM	Spectral Power	Delta 1	0.097	0.429	0.085	0.503
REM	Spectral Power	Delta 2	0.014	0.91	-0.021	0.87
REM	Spectral Power	Theta	0.102	0.404	0.096	0.449
REM	Spectral Power	Alpha	0.08	0.516	0.049	0.701
REM	Spectral Power	Sigma	0.064	0.6	0.029	0.822
REM	Spectral Power	Beta	0.008	0.946	-0.061	0.627
REM	Spectral Power	Gamma	0.068	0.577	0.018	0.889
Personal-Social-Emotional
N1	Coherence	Delta 1	-0.038	0.755	-0.007	0.959
N1	Coherence	Delta 2	-0.144	0.237	-0.097	0.442
N1	Coherence	Theta	0.018	0.886	0.046	0.715
N1	Coherence	Alpha	0.027	0.826	0.045	0.724
N1	Coherence	Sigma	0.023	0.854	0.042	0.738
N1	Coherence	Beta	-0.006	0.958	0.001	0.995
N1	Coherence	Gamma	0.019	0.88	0.019	0.878
N1	Spectral Power	Delta 1	0.362*	0.002	0.327*	0.008
N1	Spectral Power	Delta 2	0.227	0.06	0.168	0.182
N1	Spectral Power	Theta	0.173	0.154	0.145	0.251
N1	Spectral Power	Alpha	0.148	0.226	0.116	0.359
N1	Spectral Power	Sigma	0.125	0.307	0.096	0.447
N1	Spectral Power	Beta	0.116	0.341	0.115	0.361
N1	Spectral Power	Gamma	0.154	0.207	0.152	0.225
N2	Coherence	Delta 1	0.074	0.548	0.066	0.602
N2	Coherence	Delta 2	-0.08	0.512	-0.051	0.684
N2	Coherence	Theta	0.058	0.636	0.056	0.659
N2	Coherence	Alpha	0.079	0.517	0.093	0.459
N2	Coherence	Sigma	0.065	0.598	0.046	0.713
N2	Coherence	Beta	0.098	0.425	0.1	0.427
N2	Coherence	Gamma	0.185	0.127	0.209	0.095
N2	Spectral Power	Delta 1	0.163	0.182	0.152	0.227
N2	Spectral Power	Delta 2	0.162	0.183	0.137	0.278
N2	Spectral Power	Theta	0.153	0.209	0.135	0.284
N2	Spectral Power	Alpha	0.011	0.926	0.011	0.933
N2	Spectral Power	Sigma	-0.126	0.303	-0.141	0.262
N2	Spectral Power	Beta	0.065	0.595	0.008	0.948
N2	Spectral Power	Gamma	0.182	0.134	0.133	0.291
N3	Coherence	Delta 1	-0.217	0.073	-0.184	0.142
N3	Coherence	Delta 2	-0.225	0.063	-0.158	0.208
N3	Coherence	Theta	-0.106	0.387	-0.057	0.652
N3	Coherence	Alpha	0.081	0.509	0.147	0.241
N3	Coherence	Sigma	-0.078	0.524	0.009	0.94
N3	Coherence	Beta	0.044	0.718	0.099	0.433
N3	Coherence	Gamma	0.094	0.442	0.134	0.288
N3	Spectral Power	Delta 1	0.304*	0.011	0.253*	0.042
N3	Spectral Power	Delta 2	0.244*	0.043	0.188	0.135
N3	Spectral Power	Theta	0.14	0.253	0.099	0.432
N3	Spectral Power	Alpha	0.051	0.676	0.03	0.81
N3	Spectral Power	Sigma	-0.166	0.172	-0.159	0.207
N3	Spectral Power	Beta	0.139	0.256	0.102	0.419
N3	Spectral Power	Gamma	0.206	0.089	0.158	0.207
REM	Coherence	Delta 1	-0.244*	0.044	-0.296*	0.017
REM	Coherence	Delta 2	-0.332*	0.005	-0.386*	0.001
REM	Coherence	Theta	-0.134	0.273	-0.147	0.244
REM	Coherence	Alpha	-0.062	0.611	-0.082	0.515
REM	Coherence	Sigma	0.013	0.917	-0.025	0.846
REM	Coherence	Beta	0.09	0.46	0.1	0.43
REM	Coherence	Gamma	0.121	0.322	0.091	0.471
REM	Spectral Power	Delta 1	0.202	0.096	0.192	0.126
REM	Spectral Power	Delta 2	0.055	0.655	0.019	0.878
REM	Spectral Power	Theta	0.131	0.283	0.126	0.317
REM	Spectral Power	Alpha	0.154	0.207	0.133	0.29
REM	Spectral Power	Sigma	0.136	0.265	0.114	0.366
REM	Spectral Power	Beta	0.104	0.396	0.05	0.69
REM	Spectral Power	Gamma	0.219	0.07	0.177	0.159
Gross Motor
N1	Coherence	Delta 1	0.033	0.787	0.044	0.73
N1	Coherence	Delta 2	-0.049	0.687	-0.018	0.886
N1	Coherence	Theta	0.089	0.466	0.113	0.369
N1	Coherence	Alpha	0.107	0.381	0.113	0.369
N1	Coherence	Sigma	0.178	0.144	0.192	0.125
N1	Coherence	Beta	0.183	0.131	0.189	0.132
N1	Coherence	Gamma	0.221	0.068	0.225	0.071
N1	Spectral Power	Delta 1	0.294*	0.014	0.287*	0.02
N1	Spectral Power	Delta 2	0.231	0.056	0.227	0.069
N1	Spectral Power	Theta	0.2	0.1	0.221	0.077
N1	Spectral Power	Alpha	0.123	0.316	0.131	0.297
N1	Spectral Power	Sigma	0.092	0.451	0.1	0.43
N1	Spectral Power	Beta	0.022	0.857	0.038	0.766
N1	Spectral Power	Gamma	0.085	0.488	0.1	0.427
N2	Coherence	Delta 1	0.018	0.884	0.011	0.928
N2	Coherence	Delta 2	-0.028	0.816	-0.002	0.99
N2	Coherence	Theta	0.165	0.176	0.171	0.174
N2	Coherence	Alpha	0.136	0.264	0.141	0.263
N2	Coherence	Sigma	-0.037	0.763	-0.046	0.717
N2	Coherence	Beta	0.141	0.247	0.141	0.262
N2	Coherence	Gamma	0.128	0.295	0.137	0.275
N2	Spectral Power	Delta 1	0.243*	0.044	0.249*	0.046
N2	Spectral Power	Delta 2	0.123	0.314	0.123	0.331
N2	Spectral Power	Theta	0.11	0.369	0.124	0.326
N2	Spectral Power	Alpha	0.031	0.801	0.047	0.71
N2	Spectral Power	Sigma	-0.188	0.122	-0.196	0.117
N2	Spectral Power	Beta	0.005	0.967	-0.01	0.937
N2	Spectral Power	Gamma	0.134	0.272	0.125	0.319
N3	Coherence	Delta 1	-0.079	0.521	-0.072	0.57
N3	Coherence	Delta 2	0.063	0.609	0.109	0.389
N3	Coherence	Theta	0.18	0.14	0.215	0.085
N3	Coherence	Alpha	0.123	0.314	0.142	0.258
N3	Coherence	Sigma	-0.032	0.796	-0.004	0.977
N3	Coherence	Beta	0.113	0.354	0.132	0.295
N3	Coherence	Gamma	0.118	0.334	0.132	0.293
N3	Spectral Power	Delta 1	0.283*	0.018	0.269*	0.031
N3	Spectral Power	Delta 2	0.278*	0.021	0.271*	0.029
N3	Spectral Power	Theta	0.174	0.153	0.186	0.138
N3	Spectral Power	Alpha	0.074	0.546	0.092	0.465
N3	Spectral Power	Sigma	-0.134	0.273	-0.129	0.306
N3	Spectral Power	Beta	0.094	0.443	0.088	0.484
N3	Spectral Power	Gamma	0.179	0.141	0.168	0.181
REM	Coherence	Delta 1	-0.067	0.582	-0.086	0.495
REM	Coherence	Delta 2	-0.051	0.679	-0.061	0.628
REM	Coherence	Theta	0.038	0.759	0.039	0.759
REM	Coherence	Alpha	-0.002	0.99	-0.01	0.939
REM	Coherence	Sigma	0.075	0.538	0.059	0.642
REM	Coherence	Beta	0.131	0.284	0.134	0.286
REM	Coherence	Gamma	0.175	0.151	0.163	0.194
REM	Spectral Power	Delta 1	0.241*	0.046	0.244*	0.05
REM	Spectral Power	Delta 2	0.1	0.413	0.1	0.428
REM	Spectral Power	Theta	0.117	0.339	0.127	0.313
REM	Spectral Power	Alpha	0.097	0.426	0.101	0.423
REM	Spectral Power	Sigma	0.117	0.34	0.125	0.322
REM	Spectral Power	Beta	0.106	0.384	0.104	0.41
REM	Spectral Power	Gamma	0.105	0.392	0.092	0.465
General Development
N1	Coherence	Delta 1	0.006	0.962	0.019	0.883
N1	Coherence	Delta 2	-0.078	0.523	-0.054	0.667
N1	Coherence	Theta	0.04	0.746	0.066	0.604
N1	Coherence	Alpha	0.096	0.431	0.124	0.323
N1	Coherence	Sigma	0.081	0.511	0.099	0.435
N1	Coherence	Beta	0.113	0.356	0.13	0.304
N1	Coherence	Gamma	0.108	0.375	0.116	0.356
N1	Spectral Power	Delta 1	0.320*	0.007	0.275*	0.027
N1	Spectral Power	Delta 2	0.181	0.137	0.107	0.398
N1	Spectral Power	Theta	0.199	0.101	0.146	0.246
N1	Spectral Power	Alpha	0.138	0.257	0.081	0.519
N1	Spectral Power	Sigma	0.095	0.439	0.038	0.765
N1	Spectral Power	Beta	0.034	0.781	-0.01	0.939
N1	Spectral Power	Gamma	0.092	0.454	0.065	0.605
N2	Coherence	Delta 1	0.031	0.797	0.005	0.97
N2	Coherence	Delta 2	-0.108	0.376	-0.103	0.415
N2	Coherence	Theta	0.015	0.905	-0.002	0.99
N2	Coherence	Alpha	0.084	0.491	0.087	0.489
N2	Coherence	Sigma	0.029	0.815	0.004	0.978
N2	Coherence	Beta	0.236	0.05	0.243	0.051
N2	Coherence	Gamma	0.258*	0.032	0.266*	0.032
N2	Spectral Power	Delta 1	0.185	0.129	0.166	0.186
N2	Spectral Power	Delta 2	0.154	0.206	0.119	0.346
N2	Spectral Power	Theta	0.154	0.206	0.116	0.357
N2	Spectral Power	Alpha	0.141	0.247	0.125	0.322
N2	Spectral Power	Sigma	-0.046	0.706	-0.06	0.636
N2	Spectral Power	Beta	0.046	0.705	-0.016	0.902
N2	Spectral Power	Gamma	0.133	0.278	0.068	0.589
N3	Coherence	Delta 1	-0.187	0.124	-0.164	0.191
N3	Coherence	Delta 2	-0.139	0.256	-0.096	0.449
N3	Coherence	Theta	-0.087	0.476	-0.059	0.638
N3	Coherence	Alpha	0.006	0.961	0.058	0.644
N3	Coherence	Sigma	-0.066	0.589	0.006	0.964
N3	Coherence	Beta	0.087	0.476	0.132	0.294
N3	Coherence	Gamma	0.127	0.297	0.158	0.208
N3	Spectral Power	Delta 1	0.205	0.092	0.159	0.205
N3	Spectral Power	Delta 2	0.228	0.059	0.167	0.184
N3	Spectral Power	Theta	0.155	0.202	0.098	0.437
N3	Spectral Power	Alpha	0.115	0.348	0.08	0.524
N3	Spectral Power	Sigma	-0.103	0.398	-0.104	0.411
N3	Spectral Power	Beta	0.131	0.283	0.084	0.507
N3	Spectral Power	Gamma	0.162	0.184	0.104	0.41
REM	Coherence	Delta 1	-0.128	0.293	-0.17	0.175
REM	Coherence	Delta 2	-0.193	0.112	-0.239	0.055
REM	Coherence	Theta	-0.074	0.545	-0.091	0.47
REM	Coherence	Alpha	-0.091	0.457	-0.104	0.412
REM	Coherence	Sigma	0.003	0.979	-0.037	0.771
REM	Coherence	Beta	0.098	0.421	0.1	0.428
REM	Coherence	Gamma	0.11	0.367	0.077	0.54
REM	Spectral Power	Delta 1	0.217	0.074	0.209	0.095
REM	Spectral Power	Delta 2	0.126	0.303	0.091	0.472
REM	Spectral Power	Theta	0.175	0.149	0.163	0.195
REM	Spectral Power	Alpha	0.164	0.178	0.128	0.311
REM	Spectral Power	Sigma	0.177	0.145	0.139	0.271
REM	Spectral Power	Beta	0.084	0.492	0.008	0.947
REM	Spectral Power	Gamma	0.123	0.313	0.069	0.583
*coefficients whose p-value <0.05.
1Partial Spearman’s Rank Correlations are corrected for postnatal age of both EEG and Griffiths at 18-months assessments, gestational age, and sex.
